# Supplementary material for: Universal Surface Biotinylation: a simple, versatile and cost-effective sample multiplexing method for single-cell RNA-seq analysis
Source: DNA Res. 2022 Jun 2;29(3):dsac017. doi: 10.1093/dnares/dsac017 (PMC9202638; doi:10.1093/dnares/dsac017)
Supplement: dsac017_Supplementary_Data [file dsac017_supplementary_data.zip]

Archive with 8 entries (8 files):
- FigS1-5_0501.pptx
- Supplemental Data (legends).docx
- Supplemental Data.docx
- Table S4.xlsx
- Table S5.xlsx
- TableS1.xlsx
- TableS2.xlsx
- TableS3.xlsx
