# Supplementary material for: Universal Surface Biotinylation: a simple, versatile and cost-effective sample multiplexing method for single-cell RNA-seq analysis
Source: DNA Res. 2022 Jun 2;29(3):dsac017. doi: 10.1093/dnares/dsac017 (PMC9202638; doi:10.1093/dnares/dsac017)
Supplement: dsac017_Supplementary_Data [file dsac017_supplementary_data.zip › Table S4.xlsx]

## Sheet: R1
Table S4a: Number of cells belong to the UMAP clusters from multiplexed samples (R1 cell line).
Cluster ID	R1 undiff. USB (A951)	R1 diff. USB (A952)	R1 undiff. aCDH1 (A953)	R1 diff. aCDH1 (A954)	Total
0. Naïve cells	126	20	152	18	316
1. Pluripotent cells	138	13	153	7	311
2. Vascular smooth muscle cells	9	183	4	15	211
3. Epithelial cells	1	97	1	69	168
4. Neural cells	3	108	1	10	122
5. Primed pluripotent stem cells	43	3	41	6	93
6. Macrophage	1	27	11	17	56
7. MEFs (feeder cells)	34	0	0	0	34
Total	355	451	363	142	1311

## Sheet: R1+EB3
Table S4b. Number of cells belong to the UMAP clusters from multiplexed samples (R1 and EB3 cell lines).
Cluster ID	R1 undiff. USB (A951)	R1 diff. USB (A952)	R1 undiff. aCDH1 (A953)	R1 diff. aCDH1 (A954)	EB3 undiff. USB (A955)	EB3 diff. USB (A436)	Total
0. Vascluar smooth muscle cells	9	162	4	9	1	241	426
1. Naïve ESCs	115	18	147	18	96	4	398
2. Pluripotent cells	147	12	150	6	73	3	391
3. Epitheliacl cells	0	94	0	69	1	112	276
4. Primed pluripotent stem cells	46	7	49	7	58	0	167
5. Neural cells	3	121	2	12	4	15	157
6. Macrophage	0	14	0	16	1	35	66
7. MEFs (feeder cells)	34	0	11	0	18	0	63
8. Glial cells	1	14	0	2	0	21	38
9. Vascular endothelial cells	0	9	0	3	1	9	22
Total	355	451	363	142	253	440	2004
