# Supplementary material for: Universal Surface Biotinylation: a simple, versatile and cost-effective sample multiplexing method for single-cell RNA-seq analysis
Source: DNA Res. 2022 Jun 2;29(3):dsac017. doi: 10.1093/dnares/dsac017 (PMC9202638; doi:10.1093/dnares/dsac017)
Supplement: dsac017_Supplementary_Data [file dsac017_supplementary_data.zip › Table S5.xlsx]

## Sheet: Sheet1
Table S5. List of UMAP clusters from the analysis of undifferentiated and differentiated R1 and EB3 cells and Top 20 of identified marker genes belong to each cluster.
Cluster ID	Top 20 of identified marker genes	Cell types	Cdh1 + or -
0	Col3a1, Cdh11, Igf2, Gm49394, Fstl1, Lgals1, Col1a1, Igfbp4, Col1a2, Col5a2, Dlk1, Itm2a, Ptn, Acta2, Mest, Igfbp7, Cxcl12, Tagln, Cthrc1, Actg2	Vascular smooth muscle cells	-
1	Dppa5a, Zfp42, Fbxo15, Tdh, Dnmt3l, Mybl2, Zfp600, Chchd10, Gm47654, Klf2, Zfp990, Ppcdc, Rps4l, Mkrn1, Gsta4, Sox2, Hspb1, Platr3, Mycn, Rhox5	Naïve ESCs	+
2	Pim2, Dnmt3b, Gng3, Pou3f1, Car2, Gm19792, Olfr1388, 2810429I04Rik, Pou5f1, Cd59b, Snrpn, Tdgf1, Dut, L1td1, Utf1, Olfr1459, Gm24270, Gm25732, Gm23935, Gm24245	Pluripotent cells	+
3	Krt19, Krt8, Krt18, Cldn6, Cd24a, Spint2, Perp, Dsc2, Ccnd2, F3, Krt15, Clu, Rbp4, Sfn, Fam107b, Mt1, Anxa1, Afp, Spink1, Podxl	Epithelial cells	+
4	Cyp26a1, Fgf5, Cer1, Eomes, Lefty1, Flt1, Lhx1, Car4, Trh, T, Lefty2, Agpat3, Car2, Upp1, Igfbp3, Emb, Ldha, Apela, Tdgf1, Amot	Primed pluripotent stem cells	+
5	Septin3, Nr2f1, Sox11, Map2, Fabp7, Ttc3, Vezf1, Map1b, Sox21, Shh, Ckb, Zic1, Nnat, Tubb2b, Syt11, Cdk5r1, Slit2, Jam2, Spon1, Tubb3	Neural cells	-
6	Ctss, C3ar1, Fcer1g, Tyrobp, Csf1r, C1qc, C1qb, C1qa, Cx3cr1, Laptm5, Mpeg1, Nfam1, Lyz2, Ptprc, Lgmn, Adcy7, Ctsb, Cxcl16, Apoe, Spp1	Macrophage	-
7	Crabp1, Ly6a, S100a4, Ccl7, Ccl2, Lrrc15, Fbln2, Thy1, Bgn, Gsto1, S100a6, Ifitm3, Timp1, Tnc, Ctsl, Emp1, AC109138.2, Mmp3, Spp1, AC160336.1	MEFs (feeder cells)	-
8	Gpr17, Cdh19, Sox10, Hspb2, Plp1, Moxd1, Cdh6, Mab21l1, Dpysl3, Pls3, Cryab, Serpine2, Postn, Pdzrn3, Prss23, Nefl, Lima1, Nefm, Gap43, Tes	Glial cells	-
9	Cdh5, Emcn, Esam, Esm1, Ccm2l, Cldn5, Kdr, Ecscr, Plxnd1, Cd34, Mmrn2, Pecam1, Cd93, Hapln1, Tspan18, Egfl7, Elk3, Dok4, Prcp, Ptp4a3	Vascular endothelial cells	-
