# Supplementary material for: Universal Surface Biotinylation: a simple, versatile and cost-effective sample multiplexing method for single-cell RNA-seq analysis
Source: DNA Res. 2022 Jun 2;29(3):dsac017. doi: 10.1093/dnares/dsac017 (PMC9202638; doi:10.1093/dnares/dsac017)
Supplement: dsac017_Supplementary_Data [file dsac017_supplementary_data.zip › TableS1.xlsx]

## Sheet: TotalSeq
Table S1a. List of hashtag-conjugated Streptavidin or Anti-body used in this study and barcode sequence within the hashtag DNA.
TotalSeq™ PE Streptavidin and anti-Biotin antibody used in this study
Tag ID in this research	Reagent name	Cat. No.	Barcode sequence in hashtag DNA
A951	TotalSeq™-A0951 PE Streptavidin	405251	AACCTTTGCCACTGC
A952	TotalSeq™-A0952 PE Streptavidin	405253	GTCCGACTAATAGCT
A953	TotalSeq™-A0953 PE Streptavidin	405255	CAGGTTGTTGTCATT
A954	TotalSeq™-A0954 PE Streptavidin	405257	TATTTCCACCCGGTC
A955	TotalSeq™-A0955 PE Streptavidin	405259	GTTGTGAGCACGAGA
A436	TotalSeq™-A0436 anti-Biotin Antibody	409008	CGGTATATCAACAGA
The structure of hashtag DNA for TotalSeq-Streptavidin and anti-Biotin Antibody
5’–CCTTGGCACCCGAGAATTCCA (PCR handle)–
[barcode DNA]–
BAAAAAAAAAAAAAAAAAAAAAAAAAAAAAA*A*A (capture sequence)–3’
* phosphorothioate bond

## Sheet: primer sequences
Table S1b. List of primers used for TAS-seq amplification
Name	Sequence	Grade
5'BDWTAv2-9G	AAGCAGTGGTATCAACGCAGAGGGGGGGGG	OPC
5'BDWTAv2	NH2-(C12)-AAGCAGTGGTATCAACGCAGAG	OPC
Universal Oligo-long	NH2-(C12)-ACACTCTTTCCCTACACGACGCTCTTCCGATCT	OPC
totalseq-ADT-oligo1	TGCTCTTCCGATCTTGGCACCCGAGAATTCCA	OPC
totalseq-ADT-oligo2	GTGACTGGAGTTCAGACGTGTGCTCTTCCGATCTTGG	OPC
