# Supplementary material for: Universal Surface Biotinylation: a simple, versatile and cost-effective sample multiplexing method for single-cell RNA-seq analysis
Source: DNA Res. 2022 Jun 2;29(3):dsac017. doi: 10.1093/dnares/dsac017 (PMC9202638; doi:10.1093/dnares/dsac017)
Supplement: dsac017_Supplementary_Data [file dsac017_supplementary_data.zip › TableS2.xlsx]

## Sheet: Sheet1
Table S2. Number of cells detected by multiplex scRNA-seq in undifferentiated and differentiated R1 and EB3 ES cells
Tag ID	Cells	Labeling methods	Total cell no.	Cdh1 (+) cell no. (Clusters 0, 1, 3 , 5)	Cdh1 (-) cell no. (Clusters 2, 4, 6, 7)
A951	R1 undiff. ESC	USB	355	308 (86.8%)	47 (13.2%)
A952	R1 diff.	USB	451	131 (29.0%)	320 (71.0%)
A953	R1 undiff. ESC	Ab_anti-CDH1	363	346 (95.3%)	17 (4.7%)
A954	R1 diff.	Ab_anti-CDH1	142	100 (70.4%)	42 (29.6%)
A955	EB3 undiff. ESC	USB	253	228 (90.1%)	25 (9.9%)
A436	EB3 diff.	USB	440	119 (27.0%)	321 (73.0%)
			Total=2,004
