# Supplementary material for: Universal Surface Biotinylation: a simple, versatile and cost-effective sample multiplexing method for single-cell RNA-seq analysis
Source: DNA Res. 2022 Jun 2;29(3):dsac017. doi: 10.1093/dnares/dsac017 (PMC9202638; doi:10.1093/dnares/dsac017)
Supplement: dsac017_Supplementary_Data [file dsac017_supplementary_data.zip › TableS3.xlsx]

## Sheet: WTA1_A951_vs_A953_Seurat_defaul
Table S3a. Differentially expressed genes between USB-treated cells and Ab-treated cells detected by Seurat default method.
Gene	p_val	avg_log2FC	pct.1	pct.2	p_val_adj
Dppa2	2.32144e-05	-0.271697	0.375	0.515	0.515453
Sparc	7.34851e-05	0.860997	0.972	0.959	1
Col8a1	0.000169531	0.262056	0.265	0.149	1
Zfp42	0.000351502	-0.429141	0.701	0.791	1
Gnas	0.000456781	0.277968	0.989	0.967	1
Nucb1	0.000477268	0.29397	0.538	0.438	1
Postn	0.000511953	0.49157	0.392	0.281	1
Timp2	0.000574867	0.525513	0.535	0.419	1
Lrp1	0.000605476	0.318191	0.363	0.259	1
Tdh	0.000641184	-0.387598	0.631	0.725	1
Esyt2	0.000670658	0.267802	0.414	0.314	1
Anxa2	0.000705213	0.523357	0.713	0.614	1
Dpys	0.000713287	-0.301932	0.158	0.259	1
Cst3	0.000810413	0.267684	0.907	0.912	1
Ubald2	0.00112762	-0.270158	0.977	0.975	1
Thy1	0.00117595	0.740184	0.513	0.408	1
Timp3	0.00127339	0.433426	0.541	0.46	1
Gpx8	0.00149385	0.319635	0.434	0.32	1
Rcn1	0.00189889	0.340071	0.724	0.697	1
Dppa5a	0.00199942	-0.326689	0.654	0.747	1
Etv5	0.00208455	-0.258532	0.766	0.884	1
Col1a1	0.00213006	0.666417	0.837	0.782	1
Ppic	0.00230296	0.304527	0.549	0.466	1
Adam9	0.00242059	0.302416	0.341	0.248	1
S100a6	0.00245128	0.855228	0.913	0.851	1
Cd63	0.00265658	0.507123	0.913	0.904	1
Lgals1	0.00304353	0.8025	0.977	0.959	1
Pdcl3	0.00306827	0.308545	0.682	0.631	1
Ddx4	0.00317255	-0.340395	0.189	0.284	1
S100a4	0.00328358	0.671126	0.27	0.187	1
Lpp	0.00339084	0.274765	0.47	0.366	1
Cald1	0.00342993	0.587285	0.904	0.928	1
Nup43	0.00349446	-0.331147	0.676	0.774	1
Hmga2	0.00353637	0.370446	0.924	0.879	1
Slc45a4	0.00389044	-0.280116	0.507	0.573	1
Col5a2	0.00436824	0.302827	0.501	0.408	1
Arhgdib	0.00530127	0.322755	0.324	0.237	1
Plin2	0.00578461	0.477192	0.541	0.463	1
Tagln	0.00588163	0.47921	0.817	0.76	1
Tpm1	0.00619197	0.306917	0.989	0.981	1
Dnajc11	0.00662375	-0.383263	0.718	0.785	1
Fbxo15	0.00678772	-0.278537	0.496	0.562	1
Fbln5	0.00712406	0.362432	0.172	0.107	1
Ccng1	0.00727679	0.267066	0.938	0.923	1
Bgn	0.00755374	1.01362	0.561	0.474	1
Col3a1	0.00785522	0.361986	0.761	0.727	1
Calu	0.008369	0.343147	0.913	0.893	1
Serpinh1	0.00840149	0.500022	0.969	0.95	1
Fmnl2	0.00876097	0.280739	0.468	0.383	1
H2bc4	0.00967661	0.399325	0.33	0.248	1
App	0.0106368	0.33577	0.797	0.785	1
Laptm4a	0.0115996	0.2991	0.944	0.939	1
Cd44	0.0130417	0.331004	0.318	0.237	1
Lamb1	0.0134096	0.32526	0.67	0.614	1
Fbln2	0.0135846	0.904628	0.459	0.391	1
Col6a2	0.0141517	0.385756	0.234	0.171	1
Thbs2	0.0141643	0.253937	0.141	0.085	1
Ngrn	0.0143045	-0.267143	0.913	0.92	1
Tnc	0.015233	0.893192	0.485	0.41	1
Gtf2h1	0.015234	-0.299732	0.792	0.807	1
Anxa1	0.0154964	0.893703	0.468	0.424	1
Itgb1	0.0155016	0.30668	0.924	0.917	1
Serinc1	0.0174795	0.259232	0.842	0.777	1
Col6a1	0.0195777	0.291413	0.237	0.174	1
Wasf2	0.0206835	0.32802	0.842	0.796	1
Itm2c	0.0215351	0.345493	0.634	0.562	1
Ifitm3	0.0229893	0.347685	0.851	0.84	1
Ccl2	0.0233216	0.546144	0.31	0.248	1
Serpinb6a	0.0237161	0.299014	0.676	0.628	1
Col4a1	0.0243162	0.379493	0.628	0.562	1
Klf5	0.0244987	-0.26583	0.78	0.848	1
Rcn3	0.0248446	0.264992	0.58	0.529	1
B2m	0.0250973	0.505042	0.721	0.675	1
Tmsb4x	0.0271782	0.437805	1	0.997	1
Rpn2	0.0287139	0.262776	0.924	0.915	1
Stimate	0.0351236	0.306559	0.383	0.325	1
Gadd45g	0.0376668	0.303935	0.501	0.421	1
Zfp819	0.0392623	-0.315713	0.225	0.284	1
Fstl1	0.0408827	0.524683	0.842	0.813	1
Ifrd1	0.0438288	0.270734	0.876	0.865	1
Vim	0.045535	0.775722	0.992	0.989	1
Marcks	0.0459427	0.3128	0.907	0.876	1
AC160336.1	0.0469454	0.679523	0.893	0.846	1
Ccl7	0.0500058	0.438776	0.242	0.196	1
Akr1b8	0.0517016	0.294471	0.2	0.157	1
Slc39a6	0.054707	0.371362	0.287	0.237	1
F2r	0.0557047	0.28682	0.544	0.485	1
Csf1	0.059531	0.287989	0.211	0.165	1
Galnt2	0.0600615	0.29218	0.845	0.848	1
Sh3bgrl	0.06363	0.34999	0.685	0.667	1
Col12a1	0.0650595	0.453437	0.203	0.157	1
Lman1	0.0667367	0.2551	0.814	0.813	1
Lox	0.0686613	0.729563	0.282	0.24	1
Itm2b	0.0707721	0.426624	0.761	0.766	1
Tm4sf1	0.079245	0.340518	0.158	0.118	1
Clcn4	0.085165	0.300678	0.304	0.242	1
Fnbp1	0.0851935	0.34368	0.541	0.49	1
Slc25a24	0.0886648	0.408405	0.411	0.355	1
Ptprf	0.0897899	0.268526	0.901	0.893	1
H2-D1	0.094782	0.2638	0.552	0.493	1
Nid1	0.0978017	0.261086	0.383	0.336	1
Platr3	0.0992374	-0.340464	0.476	0.523	1
Tctex1d2	0.100344	-0.281013	0.546	0.609	1
Ctsd	0.109707	0.514894	0.896	0.909	1
Cdh11	0.112682	0.403367	0.437	0.399	1
S100a11	0.11958	0.430925	0.811	0.843	1
Anxa5	0.128862	0.681012	0.656	0.631	1
Lrrc15	0.132059	0.822298	0.214	0.174	1
Wls	0.13594	0.365037	0.546	0.534	1
Gria3	0.140747	0.458385	0.33	0.278	1
Ccn4	0.140847	0.285256	0.301	0.267	1
Igf2	0.145172	0.484548	0.992	0.989	1
Timp1	0.148598	0.914288	0.611	0.601	1
Rrp12	0.153138	-0.384131	0.69	0.738	1
Col4a2	0.157171	0.283492	0.377	0.347	1
Prss23	0.163535	0.280702	0.346	0.306	1
Ier5	0.163972	0.250419	0.377	0.336	1
Col1a2	0.177592	0.714783	0.794	0.771	1
Emp3	0.179285	0.274734	0.344	0.314	1
Prnp	0.184881	0.454602	0.566	0.534	1
Ctsb	0.184931	0.407001	0.718	0.683	1
Fermt1	0.186081	0.317723	0.101	0.074	1
Serpine2	0.186866	0.482411	0.803	0.807	1
Ptn	0.190415	0.274691	0.755	0.747	1
Acp2	0.195952	0.276984	0.344	0.317	1
Jun	0.21531	0.408837	0.749	0.736	1
Amdhd2	0.246794	0.302485	0.482	0.455	1
Lhfp	0.274293	0.304404	0.231	0.204	1
H19	0.282815	0.43371	0.932	0.942	1
Mmp3	0.292602	1.18505	0.29	0.273	1
Serpine1	0.296607	0.68677	0.535	0.532	1
Gk	0.301046	-0.321807	0.493	0.504	1
Myo1c	0.309695	0.266557	0.828	0.843	1
Npc2	0.316214	0.3215	0.994	0.992	1
AC109138.2	0.328041	0.558286	0.431	0.419	1
Cryab	0.328437	0.316904	0.282	0.262	1
Rnase4	0.336036	0.627982	0.338	0.32	1
Esd	0.350882	0.286957	0.746	0.771	1
Thbs1	0.375377	0.681981	0.592	0.592	1
Gsto1	0.382278	0.553298	0.665	0.667	1
Aif1l	0.389864	0.297959	0.437	0.427	1
Ddx18	0.390884	0.263641	0.845	0.829	1
Ctsl	0.391508	0.678183	0.969	0.975	1
Fn1	0.405318	0.621125	0.932	0.937	1
Oaf	0.40657	0.334672	0.29	0.278	1
Tubb2a	0.419414	0.280885	0.642	0.653	1
Pdpn	0.432917	0.303192	0.485	0.485	1
Itm2a	0.447761	0.254934	0.62	0.609	1
Gaa	0.447794	0.381432	0.566	0.551	1
Lmna	0.498564	0.253864	0.552	0.554	1
Igfbp7	0.565281	0.731715	0.434	0.441	1
Acta2	0.573372	0.551074	0.918	0.893	1
Loxl1	0.594946	0.282531	0.206	0.198	1
H2-Q7	0.678065	0.27448	0.149	0.14	1
Cdkn1a	0.694675	0.300861	0.78	0.81	1
Fbxo3	0.720016	0.262588	0.766	0.752	1
Lum	0.723751	0.328322	0.251	0.248	1
Nr2f1	0.740854	0.269721	0.096	0.102	1
Vps13a	0.753369	-0.337417	0.175	0.182	1
Ccnd2	0.802233	0.41335	0.713	0.733	1
Spp1	0.815827	0.859162	0.873	0.868	1
Dcn	0.81668	0.675493	0.321	0.331	1
Adam17	0.951764	0.348893	0.673	0.664	1
Emp1	0.99306	0.370824	0.527	0.562	1
Mib1	0.993327	0.278512	0.738	0.713	1

## Sheet: MAST
Table S3. Differentially expressed genes between USB-treated cells and Ab-treated cells detected by MAST.
Gene	p_val	avg_log2FC	pct.1	pct.2	p_val_adj
Cald1	1.72659e-05	0.587285	0.904	0.928	0.383371
Anxa1	2.11792e-05	0.893703	0.468	0.424	0.470263
Sparc	5.56678e-05	0.860997	0.972	0.959	1
Nucb1	6.14248e-05	0.29397	0.538	0.438	1
Dppa2	7.67191e-05	-0.271697	0.375	0.515	1
Etv5	9.32361e-05	-0.258532	0.766	0.884	1
Ppic	0.000162925	0.304527	0.549	0.466	1
Anxa2	0.000229471	0.523357	0.713	0.614	1
Rcn1	0.000251012	0.340071	0.724	0.697	1
Fbln2	0.000287164	0.904628	0.459	0.391	1
S100a6	0.000288415	0.855228	0.913	0.851	1
Postn	0.000323698	0.49157	0.392	0.281	1
Cd63	0.000359694	0.507123	0.913	0.904	1
S100a11	0.000379682	0.430925	0.811	0.843	1
Cst3	0.000387153	0.267684	0.907	0.912	1
Lgals1	0.000433527	0.8025	0.977	0.959	1
Esyt2	0.000458072	0.267802	0.414	0.314	1
Pdcl3	0.00052475	0.308545	0.682	0.631	1
Col8a1	0.000552029	0.262056	0.265	0.149	1
Timp3	0.000578302	0.433426	0.541	0.46	1
Dcn	0.000641281	0.675493	0.321	0.331	1
Col1a1	0.00066003	0.666417	0.837	0.782	1
Lrp1	0.000708947	0.318191	0.363	0.259	1
Timp2	0.000762809	0.525513	0.535	0.419	1
Gnas	0.000821844	0.277968	0.989	0.967	1
Bgn	0.000860705	1.01362	0.561	0.474	1
Akr1b8	0.000972678	0.294471	0.2	0.157	1
Igfbp7	0.00102313	0.731715	0.434	0.441	1
Gpx8	0.00106807	0.319635	0.434	0.32	1
Lox	0.00124908	0.729563	0.282	0.24	1
Thy1	0.00133172	0.740184	0.513	0.408	1
Vim	0.00133592	0.775722	0.992	0.989	1
Tnc	0.00138706	0.893192	0.485	0.41	1
Zfp42	0.0014936	-0.429141	0.701	0.791	1
Dpys	0.00162922	-0.301932	0.158	0.259	1
Ubald2	0.00176151	-0.270158	0.977	0.975	1
Serpine1	0.00203729	0.68677	0.535	0.532	1
Plin2	0.00221976	0.477192	0.541	0.463	1
Tagln	0.00240692	0.47921	0.817	0.76	1
Nup43	0.0024767	-0.331147	0.676	0.774	1
Wls	0.00248635	0.365037	0.546	0.534	1
S100a4	0.00257761	0.671126	0.27	0.187	1
Tdh	0.00276006	-0.387598	0.631	0.725	1
Rnase4	0.00286914	0.627982	0.338	0.32	1
Itm2b	0.00337596	0.426624	0.761	0.766	1
Ctsd	0.00346943	0.514894	0.896	0.909	1
Hmga2	0.00368459	0.370446	0.924	0.879	1
Adam9	0.00374833	0.302416	0.341	0.248	1
Fbln5	0.00426756	0.362432	0.172	0.107	1
Slc39a6	0.00456015	0.371362	0.287	0.237	1
Col4a1	0.00463633	0.379493	0.628	0.562	1
Laptm4a	0.00471876	0.2991	0.944	0.939	1
Col6a2	0.00477373	0.385756	0.234	0.171	1
Serpinh1	0.00499753	0.500022	0.969	0.95	1
Lpp	0.00516539	0.274765	0.47	0.366	1
Calu	0.00537101	0.343147	0.913	0.893	1
App	0.00548799	0.33577	0.797	0.785	1
Timp1	0.00644106	0.914288	0.611	0.601	1
Sh3bgrl	0.00678103	0.34999	0.685	0.667	1
Lamb1	0.00684135	0.32526	0.67	0.614	1
Col5a2	0.00685962	0.302827	0.501	0.408	1
Anxa5	0.00701856	0.681012	0.656	0.631	1
H2bc4	0.00735586	0.399325	0.33	0.248	1
Loxl1	0.0078356	0.282531	0.206	0.198	1
Fbxo15	0.00789207	-0.278537	0.496	0.562	1
Dppa5a	0.00806175	-0.326689	0.654	0.747	1
Lman1	0.00854646	0.2551	0.814	0.813	1
Col3a1	0.00867962	0.361986	0.761	0.727	1
Ccl2	0.00873377	0.546144	0.31	0.248	1
Gtf2h1	0.00920326	-0.299732	0.792	0.807	1
Ccl7	0.0092957	0.438776	0.242	0.196	1
Fstl1	0.00957058	0.524683	0.842	0.813	1
Cdh11	0.00962484	0.403367	0.437	0.399	1
AC160336.1	0.00984018	0.679523	0.893	0.846	1
Slc45a4	0.00984903	-0.280116	0.507	0.573	1
Arhgdib	0.010026	0.322755	0.324	0.237	1
Ddx4	0.010366	-0.340395	0.189	0.284	1
Itm2c	0.0111425	0.345493	0.634	0.562	1
B2m	0.0114799	0.505042	0.721	0.675	1
Cryab	0.0127473	0.316904	0.282	0.262	1
Ccng1	0.0133408	0.267066	0.938	0.923	1
Serpinb6a	0.013403	0.299014	0.676	0.628	1
Serinc1	0.0134889	0.259232	0.842	0.777	1
Thbs2	0.0135002	0.253937	0.141	0.085	1
Col6a1	0.0140599	0.291413	0.237	0.174	1
Col1a2	0.0146597	0.714783	0.794	0.771	1
Tpm1	0.0155317	0.306917	0.989	0.981	1
Ifitm3	0.0157782	0.347685	0.851	0.84	1
Col12a1	0.0163114	0.453437	0.203	0.157	1
Acp2	0.0175051	0.276984	0.344	0.317	1
Serpine2	0.0183163	0.482411	0.803	0.807	1
Ngrn	0.0184424	-0.267143	0.913	0.92	1
Tmsb4x	0.0187391	0.437805	1	0.997	1
Galnt2	0.0190833	0.29218	0.845	0.848	1
Gsto1	0.0195957	0.553298	0.665	0.667	1
Emp1	0.0197845	0.370824	0.527	0.562	1
Esd	0.0203391	0.286957	0.746	0.771	1
Cd44	0.021148	0.331004	0.318	0.237	1
AC109138.2	0.0233502	0.558286	0.431	0.419	1
Ier5	0.0238956	0.250419	0.377	0.336	1
Klf5	0.0256	-0.26583	0.78	0.848	1
Fn1	0.0256529	0.621125	0.932	0.937	1
Thbs1	0.0256881	0.681981	0.592	0.592	1
Rcn3	0.025872	0.264992	0.58	0.529	1
Itgb1	0.0260089	0.30668	0.924	0.917	1
Csf1	0.0275058	0.287989	0.211	0.165	1
Dnajc11	0.0275944	-0.383263	0.718	0.785	1
Fmnl2	0.0279594	0.280739	0.468	0.383	1
Ptprf	0.028153	0.268526	0.901	0.893	1
Lmna	0.0297172	0.253864	0.552	0.554	1
Zfp819	0.0303604	-0.315713	0.225	0.284	1
Slc25a24	0.0305191	0.408405	0.411	0.355	1
Pdpn	0.031025	0.303192	0.485	0.485	1
Lrrc15	0.0311475	0.822298	0.214	0.174	1
Emp3	0.0324362	0.274734	0.344	0.314	1
Stimate	0.0336115	0.306559	0.383	0.325	1
Tm4sf1	0.0338265	0.340518	0.158	0.118	1
Ifrd1	0.0346523	0.270734	0.876	0.865	1
Oaf	0.0353894	0.334672	0.29	0.278	1
Prss23	0.0367375	0.280702	0.346	0.306	1
Mmp3	0.0395313	1.18505	0.29	0.273	1
Col4a2	0.0422606	0.283492	0.377	0.347	1
Fnbp1	0.0479482	0.34368	0.541	0.49	1
Igf2	0.0492216	0.484548	0.992	0.989	1
Ccnd2	0.0494974	0.41335	0.713	0.733	1
Wasf2	0.0524278	0.32802	0.842	0.796	1
Marcks	0.0528685	0.3128	0.907	0.876	1
Lum	0.0565076	0.328322	0.251	0.248	1
F2r	0.0583566	0.28682	0.544	0.485	1
H19	0.059235	0.43371	0.932	0.942	1
Cdkn1a	0.0607277	0.300861	0.78	0.81	1
Ctsb	0.061073	0.407001	0.718	0.683	1
Rpn2	0.0616788	0.262776	0.924	0.915	1
Prnp	0.0649959	0.454602	0.566	0.534	1
Ptn	0.0685535	0.274691	0.755	0.747	1
Ccn4	0.0733044	0.285256	0.301	0.267	1
Gaa	0.0860514	0.381432	0.566	0.551	1
Jun	0.0942908	0.408837	0.749	0.736	1
Clcn4	0.0947932	0.300678	0.304	0.242	1
H2-D1	0.0960884	0.2638	0.552	0.493	1
Gadd45g	0.098279	0.303935	0.501	0.421	1
Ctsl	0.104634	0.678183	0.969	0.975	1
Amdhd2	0.10754	0.302485	0.482	0.455	1
Platr3	0.116988	-0.340464	0.476	0.523	1
Myo1c	0.127648	0.266557	0.828	0.843	1
Lhfp	0.134234	0.304404	0.231	0.204	1
Itm2a	0.138004	0.254934	0.62	0.609	1
Aif1l	0.144295	0.297959	0.437	0.427	1
Gk	0.145038	-0.321807	0.493	0.504	1
Nid1	0.149789	0.261086	0.383	0.336	1
Fermt1	0.149848	0.317723	0.101	0.074	1
Tctex1d2	0.153271	-0.281013	0.546	0.609	1
Gria3	0.198518	0.458385	0.33	0.278	1
Npc2	0.230276	0.3215	0.994	0.992	1
Rrp12	0.231676	-0.384131	0.69	0.738	1
Acta2	0.240684	0.551074	0.918	0.893	1
Ddx18	0.279066	0.263641	0.845	0.829	1
Spp1	0.316459	0.859162	0.873	0.868	1
Adam17	0.356193	0.348893	0.673	0.664	1
H2-Q7	0.395465	0.27448	0.149	0.14	1
Nr2f1	0.509751	0.269721	0.096	0.102	1
Vps13a	0.61525	-0.337417	0.175	0.182	1
Mib1	0.644114	0.278512	0.738	0.713	1
Fbxo3	0.741574	0.262588	0.766	0.752	1
Tubb2a	0.94797	0.280885	0.642	0.653	1
